# Supplementary material for: Comparison of the Whole-Plastome Sequence between the Bonin Islands Endemic Rubus boninensis and Its Close Relative, Rubus trifidus (Rosaceae), in the Southern Korean Peninsula
Source: Genes (Basel). 2019 Oct 2;10(10):774. doi: 10.3390/genes10100774 (PMC6826710; doi:10.3390/genes10100774)
Supplement: Supplementary file 1 [file genes-10-00774-s001.zip]

Archive with 7 entries (6 files):
- Table S1.docx
- __MACOSX/
- __MACOSX/._Table S1.docx
- Table S2.docx
- __MACOSX/._Table S2.docx
- Table S3.docx
- __MACOSX/._Table S3.docx
